# Supplementary material for: Clinical Factors Associated with Non-Obese Nonalcoholic Fatty Liver Disease Detected among US Adults in the NHANES 2017–2018
Source: J Clin Med. 2022 Jul 22;11(15):4260. doi: 10.3390/jcm11154260 (PMC9331553; doi:10.3390/jcm11154260)
Supplement: Supplementary file 1 [file jcm-11-04260-s001.zip]

Archive with 1 entries (1 files):
- jcm-1815664-supplementary.pdf
